# Supplementary material for: Quantitative comparison of the neutralizing capacity, immunogenicity and cross-reactivity of anti-TNF-α biologicals and an Infliximab-biosimilar
Source: PLoS One. 2018 Dec 11;13(12):e0208922. doi: 10.1371/journal.pone.0208922 (PMC6289430; doi:10.1371/journal.pone.0208922)
Supplement: S1 File — (XLSX) [file pone.0208922.s003.xlsx]

## Sheet: fig1
Data
Optimization	1ng TNF-alpha + Cells
TNF-alpha blockers dose dependent
INFLIXIMAB	2010-05-05	2010-06-11	2010-06-04	2010-09-29			ADALIMUMAB	2010-05-05	2010-05-27	2010-06-04	2010-09-29			INFLIXIMAB-FAB	2010-05-05	2010-05-27	2010-06-04	2010-09-29
Concentration	1st	2nd	3rd	4th	Mean	SD	Concentration	1st	2nd	3rd	4th	Mean	SD	Concentration	1st	2nd	3rd	4th	Mean	SD
					1.5	1
0	42.82	37.1	36.18	54.69	42.6975	8.51753	0	42.82	45.56	36.18	54.69	44.8125	7.67276	0	42.82	45.56	36.18	54.69
5	26.83	29.47	27.28	10.86	23.61	8.57787	5	29.45	39.78	28.89	28.91	31.7575	5.35462	5	34.44	45.23	28.12	48.59
10	14.61	14.39	14.51	4.69	12.05	4.90749	10	22.61	31.24	20.27	6.28	20.1	10.3509	10	30.87	38.95	26.07	44.05
20	4.98	5.3	4.98	3.43	4.6725	0.841957	20	11.49	16.41	10.22	3.52	10.41	5.31271	20	19.37	27.45	17.57	36.77
40	2.89	2.35	2.63	3.12	2.7475	0.332102	40	12.07	6.34	3.92	2.02	6.0875	4.36259	40	14.81	12.59	6.78	16.23
GOLIMUMAB	2010-09-29	2010-10-01	2010-10-05				CERTOLIZUMAB	2010-09-29	2010-10-01	2010-10-05				ETANERCEPT	2010-06-11	2010-09-29	2010-10-01	2010-10-05
Concentration	1st	2nd	3rd	4th	Mean	SD	Concentration	1st	2nd	3rd	4th	Mean	SD	Concentration	1st	2nd	3rd	4th	Mean	SD
0	54.69	49.68	53.98		52.7833	2.71091	0	54.69	49.68	53.98		52.7833	2.71091	0	37.1	54.69	49.68	53.98	47.1567	8.14807
5	3.14	4.41	5.59		4.38	1.22528	5	3.16	4.63	11.33		6.37333	4.35507	5	2.62	1.75	1.63	3.28	2	0.777303
10	2.55	3.89	4.05		3.49667	0.823731	10	1.96	3.51	4.03		3.16667	1.07686	10	1.33	1.54	1.33	1.89	1.4	0.264244
20	2.83	3	2.87		2.9	0.0888819	20	1.81	2.84	2.48		2.37667	0.522717	20	0.92	1.33	1.73	1.8	1.32667	0.406653
40	2.09	2.73	2.48		2.43333	0.322542	40	1.14	2.5	1.44		1.69333	0.714516	40	1.04	1.18	1.24	1.61	1.15333	0.243225
GOLIMUMAB	2010-10-01	2010-10-05	Mean	SD	CERTOLIZUMAB	2010-10-01	2010-10-05	Mean	SD	Etanercept	2010-10-07	2010-10-05	Mean	SD
Concentration	GFP expression (%)	GFP expression (%)	GFP expression (%)		Concentration	GFP expression (%)	GFP expression (%)	GFP expression (%)		Concentration	GFP expression (%)	GFP expression (%)
0	49.68	53.98	51.83	3.04056	0	49.68	53.98	51.83	3.04056	0	43.87	53.98	48.925	7.14885
0.25	42.85	45.63	44.24	1.96576	0.25	41.46	42.79	42.125	0.940452	0.25	40.81	42.97	41.89	1.52735
0.5	33.49	30.14	31.815	2.36881	0.5	34.78	36.33	35.555	1.09602	0.5	40.79	40.43	40.61	0.254558
1	15.96	12.99	14.475	2.10011	1	26.59	26.26	26.425	0.233345	1	31.01	34.3	32.655	2.32638
2	6.67	5.36	6.015	0.92631	2	12.16	11.26	11.71	0.636396	2	9.75	10.41	10.08	0.46669
5	4.41	5.59	5	0.834386	5	4.63	11.33	7.98	4.73762	5	3.54	3.28	3.41	0.183848
10	3.89	4.05	3.97	0.113137	10	3.51	4.03	3.77	0.367696	10	2.5	1.89	2.195	0.431335
20	3	2.87	2.935	0.0919239	20	2.84	2.48	2.66	0.254558	20	2.67	1.8	2.235	0.615183
40	2.73	2.48	2.605	0.176777	40	2.5	1.44	1.97	0.749533	40	2.27	1.61	1.94	0.46669
100	3.41	2	2.705	0.997021	100	1.94	0.92	1.43	0.721249	100	2.22	1.14	1.68	0.763675

## Sheet: fig2
TNF concentration dependent
	2014-10-14	2014-10-15	2014-10-16	2014-10-20	2014-10-21	2014-10-22	2014-10-23	2014-10-27	2014-10-28
TNF ng/mL	Expression	Expression	Expression	Expression	Expression	Expression	Expression	Expression	Expression	Mean	SD
0	0.66	0.16	0.9	1.18	2.07	4.1	2.67	1.37	0.88	1.63875	1.26944
1	58.53	57.26	45.37	52.97	40.61	34.22	49.24	54.72	56.38	49.115	8.53143
10	82.14	82.46	70.94	73.91	75.33	61.63	70.52	75.28	79.16	74.0262	6.71599
INFLIXIMAB	2014-10-13	2014-10-14	2014-10-15	2014-10-20
Concentration	1st	2nd	3rd	4rd	Mean	SD
0	58.53	57.26	45.37	52.97	53.5325	5.93891
0.25	55.09				55.09	#DIV/0!
0.5	54.94				54.94	#DIV/0!
1	51.68				51.68	#DIV/0!
2.5	53				53	#DIV/0!
5	39.1	37.95	27.06	34.94	34.7625	5.4263
10	17.57	15.18	9.68	14.92	14.3375	3.32618
20	2.88	2.68	3.1	3.9	3.14	0.534914
40	1.21	0.77	2.23	2.59	1.7	0.852056
100	0.83	0.4	1.31	1.53	1.0175	0.504868
inflectra	2014-10-13	2014-10-14	2014-10-15
Concentration	1st	2nd	3rd	Mean	SD
0	58.53	57.26	45.37	53.72	7.25914
0.25	54.82			54.82	#DIV/0!
0.5	53.58			53.58	#DIV/0!
1	56.19			56.19	#DIV/0!
2.5	52.69			52.69	#DIV/0!
5	36.77	24.47	26.45	29.23	6.60445
10	16.06	6.1	10.05	10.7367	5.01538
20	2.71	0.89	3.06	2.22	1.16503
40	1.53	0.76	2.31	1.53333	0.775005
100	0.74	0.3	1.81	0.95	0.776595

## Sheet: fig3
1	0ngTNF		1.03
2	1ng TNF		60.7
3	10ng TNF		70.16		pt code	naam	antistof titer	dalspiegel	TNF-alfa-spiegel
4	1ng TNF + 10ng IFM		28.11		30	katoen	19	<0.002
5	1ng TNF + 20ng IFM		8.32	1	32	Hougardy	35	<0.002
6	P32 (35 AE/ml)		55.34	2	52	Zwaag	270	<0.002
7	P32 (35 AE/ml)		49.1	3	58	Brontsema	194	<0.002
8	P52 (270 AE/ml)		49.86	4	98	Gevers	700	<0.002
9	P52 (270 AE/ml)		53.27	5	103	Stotefalk	7855	<0.002
10	P58 (194 AE/ml)		52.28	6	1031	Bertens	2000	??
11	P58 (194 AE/ml)		48.05	7	2170	Mortos Calvos	82000	??	767.07
12	P98 (700 AE/ml)		37.19	8	477	Vlieg	133	0.03
13	P98 (700 AE/ml)		36.59	9	517	Postma	72	0.02
14	P103 (7855 AE/ml)		47.92	10	63	Noort	16	<0,002
15	P103 (7855 AE/ml)		40.58	11	75	Weisfelt	15	1.3
16	1031 (2000 AE/ml)		50.09	12	18	Haan	103	0.005
17	1031 (2000 AE/ml)		38.62	13	5848	Ouden	3800	??
18	7170 (82000 AE/ml)		46.98	14	538	Aslan	58	??
19	7170 (82000 AE/ml)		33.14	15	501	Koc	46
20	477 (133AE/ml)		44.55	16	537	Halsema	190
21	477 (133AE/ml)		35.12	17		schuinder	59
22	517 (72AE/ml)		41.42
23	517 (72AE/ml)		28.58
24	63 (16AE/ml)		33.53
25	63 (16AE/ml)		13.79
26	75 (16AE/ml)		43.26
27	75 (16AE/ml)		29.31
28	18 (103 AE/ml)		34.13
29	18 (103 AE/ml)		19.86
30	5848 (3800 AE/ml)		19.66
31	5848 (3800 AE/ml)		5.18
32	538 (153 AE/ml)		40.14
33	538 (153 AE/ml)		22.38
34	501 (46 AE/ml)		2.22
35	501 (46 AE/ml)		2.16
36	537 (190 AE/ml)		25.59
37	537 (190 AE/ml)		11.33
38	schuinder (59 AE/ml)		3.25
39	schuinder (59 AE/ml)		2.26
			10ng IFX		-
	1ng TNFα				60.7
	1ng TNFα		28.11
	1	7AE/ml	55.34
	2	7AE/ml	49.86
	3	7AE/ml	52.28
	4	7AE/ml	37.19
	5	7AE/ml	47.92
	6	7AE/ml	50.09
	7	7AE/ml	46.98
	8	7AE/ml	44.55
	9	4AE/ml	41.42
	10	1AE/ml	33.53
	11	1AE/ml	43.26
	12	5AE/ml	34.13
	13	7AE/ml	19.66
	14	7AE/ml	40.14
	15	2AE/ml	2.22
	16	7AE/ml	25.59
	17	3AE/ml	3.25

## Sheet: fig4
TNF concentration dependent
	2014-10-14	2014-10-15	2014-10-16	2014-10-20	2014-10-21	2014-10-22	2014-10-23	2014-10-27	2014-10-28
TNF ng/mL	Expression	Expression	Expression	Expression	Expression	Expression	Expression	Expression	Expression	Mean	SD
0	0.66	0.16	0.9	1.18	2.07	4.1	2.67	1.37	0.88	1.63875	1.26944
1	58.53	57.26	45.37	52.97	40.61	34.22	49.24	54.72	56.38	49.115	8.53143
10	82.14	82.46	70.94	73.91	75.33	61.63	70.52	75.28	79.16	74.0262	6.71599
INFLIXIMAB	2014-10-13	2014-10-14	2014-10-15	2014-10-20
Concentration	1st	2nd	3rd	4rd	Mean	SD
0	58.53	57.26	45.37	52.97	53.5325	5.93891
0.25	55.09				55.09	#DIV/0!
0.5	54.94				54.94	#DIV/0!
1	51.68				51.68	#DIV/0!
2.5	53				53	#DIV/0!
5	39.1	37.95	27.06	34.94	34.7625	5.4263
10	17.57	15.18	9.68	14.92	14.3375	3.32618
20	2.88	2.68	3.1	3.9	3.14	0.534914
40	1.21	0.77	2.23	2.59	1.7	0.852056
100	0.83	0.4	1.31	1.53	1.0175	0.504868
inflectra	2014-10-13	2014-10-14	2014-10-15
Concentration	1st	2nd	3rd	Mean	SD
0	58.53	57.26	45.37	53.72	7.25914
0.25	54.82			54.82	#DIV/0!
0.5	53.58			53.58	#DIV/0!
1	56.19			56.19	#DIV/0!
2.5	52.69			52.69	#DIV/0!
5	36.77	24.47	26.45	29.23	6.60445
10	16.06	6.1	10.05	10.7367	5.01538
20	2.71	0.89	3.06	2.22	1.16503
40	1.53	0.76	2.31	1.53333	0.775005
100	0.74	0.3	1.81	0.95	0.776595

## Sheet: fig5
		Control 1ng TNF	IFM (40ng/ml)	IFM-Fab (40ng/ml)	ADM (40ng/ml)
4/6	Control: 1ng TNF	36.18
4/6	1ng TNF + 40ng anti-TNF			6.78
8-6	Control: 1ng TNF	31.4
8-6	1ng TNF + 40ng anti-TNF		2.45	4.9	2.2
11/6	Control: 1ng TNF	37.1
11/6	1ng TNF + 40ng anti-TNF		2.35
15-6	Control: 1ng TNF	38.88
15-6	1ng TNF + 40ng anti-TNF		2.51		4.05
18-6	Control: 1ng TNF	28.52
18-6	1ng TNF + 40ng anti-TNF
		IFM (40ng/ml)	IFM-Fab (40ng/ml)	ADM (40ng/ml)
4/6	1ng TNF + 40ng anti-TNF + 10uL serum P103	33.56	31.56	3.58
8/6	1ng TNF + 40ng anti-TNF + 10uL serum P103	33.72	32.28	2.66
11/6	1ng TNF + 40ng anti-TNF + 10uL serum P103	34.9	36.62	3.4
11/6	1ng TNF + 40ng anti-TNF + 10uL serum P98	22.54	27.83	2.39
	1ng TNF + 40ng anti-TNF + 10uL serum P103	34.06	33.4867	2.57
15/6	1ng TNF + 40ng anti-TNF + 10uL serum P103	43.33
15/6	1ng TNF + 40ng anti-TNF + 10uL serum P98	26.5	30.52
18-06	1ng TNF + 40ng anti-TNF + 10uL serum P98	17.73	28.65	2.75
	14102010	Control 1ng TNF	Infliximab	Adalimumab (40ng/ml)	Golimumab	Certolizumab	Etanercept
	Control: 1ng TNF	48.18
	1ng TNF + anti-TNF		5.17	3.4	14.85	35.13	10.16
	1ng TNF + anti-TNF + 78AE/ml serum P103		49.27		13.91	31.62	11.2
	1ng TNF + anti-TNF + 7AE/ml serum P98		22.98		9.43	25.39	9.4
	1ng TNF + anti TNF + 30AE/ml serum HP5		7.7	5.85	17.73	30.44	10.43
	HP5 (BT)			5.73
	7102010	Control 1ng TNF	Infliximab	Adalimumab (40ng/ml)	Golimumab	Certolizumab	Etanercept
	Control: 1ng TNF	43.87
	1ng TNF + anti-TNF		2.78	2.43	9.4	25.49	7.69
	1ng TNF + anti-TNF + 78AE/ml serum P103		27.7		10.91	27.92	10.87
	1ng TNF + anti-TNF + 7AE/ml serum P98		3.86		4.57	15.52	6.51
	1ng TNF + anti TNF + 30AE/ml serum HP5		3.64	3.78	8.63	26.74	7.87
	NHS			4.4
	2010-10-20	Control 1ng TNF	Infliximab	Adalimumab (10ng/ml)	Golimumab	Certolizumab	Etanercept
	Control: 1ng TNF	24.33
	1ng TNF + anti-TNF		4.9	5.59		5.32
	1ng TNF + anti-TNF + 78AE/ml serum P103		25.19			5.37
	1ng TNF + anti-TNF + 7AE/ml serum P98		14.91			6.49
	1ng TNF + anti TNF + 30AE/ml serum HP5		6.41	22.91		6.2
	HP5 (BT)			23.79
	2010-10-28	Control 1ng TNF	Infliximab	Infliximab-fab	Adalimumab (10ng/ml)	Golimumab	Certolizumab	Etanercept
	Control: 1ng TNF	34.07
	1ng TNF + anti-TNF		1.8	7.59	3.38	7.91	1.89	3.91
	1ng TNF + anti-TNF + 78AE/ml serum P103				3.6		1.43
	1ng TNF + anti-TNF + 7AE/ml serum P98				2.7		2.23
	1ng TNF + anti TNF + 30AE/ml serum HP5			2.38	31.04		2.43
	1ng TNF + anti TNF + 30AE/ml serum HP3		1.81	8.01	23.54	6.27	1.67	3.45
	2010-11-02	Control 1ng TNF	Infliximab	Infliximab-fab	Adalimumab (10ng/ml)	Golimumab	Certolizumab	Etanercept
	Control: 1ng TNF	33.69
	1ng TNF + anti-TNF		3.11	11.12	4.8	10.16	2.89	5.51
	1ng TNF + anti-TNF + 78AE/ml serum P103				5.5
	1ng TNF + anti-TNF + 7AE/ml serum P98				4.08
	1ng TNF + anti TNF + 30AE/ml serum HP5
	1ng TNF + anti TNF + 30AE/ml serum HP3		3.41	9.86	29.51	9.73	3.07	5.12
	overzicht:
		Infliximab 03/6	Infliximab 11/6	Infliximab 15/6	Infliximab 08/6	Infliximab 09/7	Infliximab 14/10	Infliximab 20/10	Infliximab 28/10	Infliximab 03-11	gem IFM	stDEV IFM
	Control: 1ng TNF
	1ng TNF + anti-TNF		2.35	2.51	2.45		5.17	4.9	1.8	3.11	3.18429	1.32277
	1ng TNF + anti-TNF + 78AE/ml serum P103	33.56	34.9	43.33	33.72		49.27	25.19			36.6617	8.4429
	1ng TNF + anti-TNF + 7AE/ml serum P98		22.54	26.5			22.98	14.91			21.7325	4.88139
	1ng TNF + anti TNF + 30AE/ml serum HP5				7.7	2.26	6.41	5.45667			5.45667	2.32092
	1ng TNF + anti TNF + 30AE/ml serum HP3								1.81	3.41	2.61	1.13137
		IFM-Fab 04/6	IFM-Fab 08/6	IFM-Fab 11/6	IFM-Fab 15/6	IFM-Fab 18/6	IFM-Fab 09/07	IFM-Fab 28/10	Infliximab-fab 02-11	gem IFM-Fab	stDEV IFM-Fab
	Control: 1ng TNF
	1ng TNF + anti-TNF	6.78	4.9					7.59	11.12	7.87	2.60467
	1ng TNF + anti-TNF + 78AE/ml serum P103	31.56	32.28	36.62						34.45	2.73732
	1ng TNF + anti-TNF + 7AE/ml serum P98			27.83	30.52	28.65				29	1.37873
	1ng TNF + anti TNF + 30AE/ml serum HP5						6.62	2.38		4.5	2.99813
	1ng TNF + anti TNF + 30AE/ml serum HP3							8.01	9.86	8.935	1.30815
		Adalimumab 02/11	Adalimumab 28/10	Adalimumab 20/10	gem ADM	stDEV ADM	Golimumab 07/10	Golimumab 14/10	Golimumab 28/10	Golimumab 02-11
	Control: 1ng TNF
	1ng TNF + anti-TNF	4.8	3.38	5.59	4.59	1.11987	9.4	14.85	7.91	10.16
		5.5	3.6		4.55	1.3435	10.91	13.91
		4.08	2.7		3.39	0.975807	4.57	9.43
			31.04	22.91	26.975	5.74878	8.63	17.73
		29.51	23.54		26.525	4.22143			6.27	9.73
		Certolizumab 20/10	Certolizumab 28/10	Certolizumab 02/11			Etanercept 07/10	Etanercept 14/10	Etanercept 28/10	Etanercept 02-11
	Control: 1ng TNF
	1ng TNF + anti-TNF	5.32	1.89	2.89			7.69	10.16	3.91	5.51
		5.37	1.43				10.87	11.2
		6.49	2.23				6.51	9.4
		6.2	2.43				7.87	10.43
			1.67	3.07					3.45	5.12
		Control 1ng TNF 14/10	Control 1ng TNF 07/10	Control 1ng TNF 11/6	Control 1ng TNF 8/6	Control 1ng TNF 20/10	Control 1ng TNF 28/10	Control 1ng TNF 02-11	gem Control 1ng TNF	stDEV Control 1ng TNF
	Control: 1ng TNF	48.18	43.87	37.1	31.4	24.33	34.07	33.69	36.0914	7.93569
	1ng TNF + anti-TNF
	IFX + IFX-antibodies
	IFX + IFX-antibodies
	ADA + ADA-antibodies
	ADA + ADA-antibodies
						HP3=B
							1ng TNFα + 40ng IFX
							1ng TNFα + 40ng IFX-fab
							1ng TNFα + 10ng ADA

## Sheet: s1fig
INFLIXIMAB oud	2014-10-13	2014-10-14	2014-10-15	2014-10-20	2014-10-27	2014-10-28
Concentration	1st	2nd	3rd	4rd	5th	6th	Mean	SD
0	58.53	57.26	45.37	52.97	54.72	56.38	54.205	4.74588
5	39.1	37.95	27.06	34.94	33.36	31.02	33.905	4.4698
10	17.57	15.18	9.68	14.92	13.21	13.89	14.075	2.6172
20	2.88	2.68	3.1	3.9	4.47	4.16	3.53167	0.741253
40	1.21	0.77	2.23	2.59	2.22	2.3	1.88667	0.721018
100	0.83	0.4	1.31	1.53	1.87	1.49	1.23833	0.533307
INFLIXIMAB nieuw	2014-10-20	2014-10-27	2014-10-28
Concentration	1st	2nd	3rd				Mean	SD
0	52.97	54.72	56.38				54.69	1.7052
5	31.96	30.35	33.14				31.8167	1.40051
10	13.97	11.95	13.94				13.2867	1.15768
20	4.26	3.95	4.46				4.22333	0.25697
40	2.37	1.97	2.4				2.24667	0.240069
100	1.79	1.75	1.65				1.73	0.072111
													IFX old
													IFX new

## Sheet: s2fig
	21-10-014	2014-10-23	2014-10-27	2014-10-28			21-10-014	2014-10-22	2014-10-23
	3260440864	3260440864	3260440864	3260440864			3260082459	3260082459	3260082459
Concentration	INFLIXIMAB	INFLIXIMAB	INFLIXIMAB	INFLIXIMAB	Mean	SD	INFLIXIMAB	INFLIXIMAB	INFLIXIMAB	Mean	SD
0	4.26	5.13	3.93	4.46	4.44	0.619919	4.26	6.9	5.13	5.43	1.34533
0.25		7.23	5.51	5.39	6.37	1.21622
0.5		8.74	6.65	8.85	7.695	1.47785
1		17.01	22.14	23.28	19.575	3.62746
2	36.37	41.96	43.36	42.25	40.5633	3.69838	6.32	8.52	6.25	7.03	1.29085
4	39.76	47.13	50.86	49.96	45.9167	5.6486	13.16	12.94	9.32	11.8067	2.15632
6	41.49	44.98	47.85	56.28	44.7733	3.18503	24.98	18.77	13.82	19.19	5.59184
8	40.5	49.18	52.82	51.02	47.5	6.32949	30.98	26.77	21.29	26.3467	4.85885
10	43.35	42.09	55.55	54.51	46.9967	7.43415	36.99	29.45	29.29	31.91	4.40014
12	41.53	43.37	50.74	51.53	45.2133	4.87385	38.03	30.97	36.13	35.0433	3.65329
14	40.91	42.85	50.27	47.99	44.6767	4.94013	39.37	33.73	39.98	37.6933	3.44587
	21-10-014	2014-10-23	2014-10-27	2014-10-27			21-10-014	2014-10-22	2014-10-23
	3260440864	3260440864	3260440864	3260440864			3260082459	3260082459	3260082459
Concentration	inflectra	inflectra	inflectra	inflectra	Mean	SD	inflectra	inflectra	inflectra	Mean	SD
0	2.22	5.13	3.96	2.49	3.77	1.46427	2.22	6.96	5.13	4.77	2.39042
0.25		7.05	4.32	3.72	5.685	1.9304
0.5		7.76	6.41	5.41	7.085	0.954594
1		13.76	17.48	11.45	15.62	2.63044
2	34.77	41.54	42.29	40.19	39.5333	4.14218	7.42	8.82	8.39	8.21	0.717147
4	42.27	45.69	46.58	42.51	44.8467	2.2754	13.35	12.44	13.56	13.1167	0.595343
6	45.33	45.89	50.6	46.34	47.2733	2.89455	17.74	20	19.24	18.9933	1.15001
8	43.2	46.06	51.52	44.79	46.9267	4.22717	23.52	24.67	33.45	27.2133	5.43163
10	45.07	43.52	51.66	44.94	46.75	4.32223	28.75	28.88	30.06	29.23	0.721734
12	46.36	50.79	54.69	52.11	50.6133	4.16781	26.32	31.23	37.65	31.7333	5.68175
14	43.34	46.65	52.14	53.17	47.3767	4.44478	37.35	33.16	44.2	38.2367	5.57315
20ng/ml IFX
20ng/ml Inflectra
